# Supplementary material for: METTL1 mediated tRNA m7G modification promotes leukaemogenesis of AML via tRNA regulated translational control
Source: Exp Hematol Oncol. 2024 Jan 24;13:8. doi: 10.1186/s40164-024-00477-8 (PMC10807064; doi:10.1186/s40164-024-00477-8)
Supplement: Supplementary file 5 — Additional file 5: Table S1. Sequence of primer and DIG labelled probes. [file 40164_2024_477_MOESM5_ESM.xlsx]

## Sheet: Sheet1
shRNA	sequence
shNC-F	CCGG CAACAAGATGAAGAGCACCAACTCGAGTTGGTGCTCTTCATCTTGTTG TTTTTG
shNC-R	AATTCAAAAA CAACAAGATGAAGAGCACCAACTCGAGTTGGTGCTCTTCATCTTGTTG
METTL1-sh1-F	CCGG TGAGACACAGTACTCTCTTAACTCGAGTTAAGAGAGTACTGTGTCTCA TTTTTG
METTL1-sh1-R	AATTCAAAAA TGAGACACAGTACTCTCTTAACTCGAGTTAAGAGAGTACTGTGTCTCA
METTL1-sh2-F	CCGG GGTGTATACCATAACCGATGTCTCGAGACATCGGTTATGGTATACACC TTTTTG
METTL1-sh2-R	AATTCAAAAA GGTGTATACCATAACCGATGTCTCGAGACATCGGTTATGGTATACACC
overexpression primer	suquence
METTL1-F	G GT TTA AAC ATG TAC CCA TAC GAC GTG CCA GAC TAC GCA GGATCC ATGGCAGCCGAGACTC
METTL1-R	G ACTAGT TCAGTGACCAGGCAGGC
WDR4-F	G GT TTA AAC ATG TAC CCA TAC GAC GTG CCA GAC TAC GCA GGATCC ATGGCGGGCTCTGTGGGACTG
WDR4-R	G ACTAGT TCAGCAACTTAGCGTCGCCTC
siRNA	sequence
siNC-Sense	UUC UCC GAA CGU GUC ACG UTT
siNC-antiSense	ACG UGA CAC GUU CGG AGA ATT
siMETTL1-Sense	CCCACAUUUCAAGCGGACAAATT
siMETTL1-antiSense	UUUGUCCGCUUGAAAUGUGGGTT
qPCR primer	sequence
HUMAN-METTL1-F	GGCAACGTGCTCACTCCAA
HUMAN-METTL1-R	CACAGCCTATGTCTGCAAACT
HUMAN-WDR4-F	TAACCGATGACAGTAAGCGTCT
HUMAN-WDR4-R	TCTCCTCCGAGGCTATGAAAG
β-actin-F	CATGTACGTTGCTATCCAGGC
β-actin-R	CTCCTTAATGTCACGCACGAT
tsRNA primer for RT-PCR	sequence
3‘Ala(T/CGC)	TTCGATCCCCGGCATCTCCA
3’Ala(AGC)	ATCGATGCCCACATTCTCCA
3’Arg(TCT)	TTCGAGTCCCACCAGAGTCG
3‘Asn(GTT)	TTCGAGCCCACCCAGGGACG
3’Cys(GCA)	TTCAAATCCAGGTGCCCCCT
3‘Ile(AAT)	TTCGATCCCCGTACGGGCCA
3’Ile(TAT)	TTCGATCCTCACCTGGAGCA
3‘Lys(CTT)	TTCGAGCCCCACGTTGGGCG
3’Lys(TTT)	TTCAAGTCCCTGTTCAGGCG
3‘Met(CAT)	TTCGATCCTCACACGGGGCA
3’Phe (GAA)	TTCGATCCCGGGTTTCGGCA
3‘Pro(A/C/TGG)	TTCAAATCCCGGACGAGCCC
3’Ser(AGA)	TTCGAATCCTGCCGACTACG
3‘Ser(CGA)	TTCGAATCCTGCTCACAGCG
3’Thr(TGT)	TTCAAATCTCGCTGGGGCCT
3‘Trp (CCA)	TTCAAATCACGTCGGGGTCA
3’Val(A/C/TAC)	TTCGAAACCGGGCGGAAACA
3‘Leu (TAA)	TTCGAACCCCACTCCTGGTA
3’Tyr(GTA)	TTCGAATCCGGCTCGAAGGA
3‘Glu (TTC)	TTCGACTCCCGGTGTGGGAA
3’ASP(GTC)	TTCAATTCCCCGACGGGGAG
3‘Ile(GAT)	CTCGACTCCCGCACCGGCCA
DIG labelled probes for NB	sequence
tRNA-Val-AAC	GTG ATA ACC ACT ACA CTA CGG AAA C
tRNA-Ala-AGC	CGC TCT ACC ACT GAG CTA CAC CCC C
tRNA-Leu-CAG	CCTTAGACCGCTCGGCCATCCTGAC
tRNA-Leu-TAA	GCCTTAACCTCTCGGCCATCCTGGT
3’tsRNA-Leu-CAG	GTGTCAGGAGTGGGATTCG
3’tsRNA-Leu-TAA	TACCAGGAGTGGGGTTCGAACCCAC
